# Supplementary material for: One Step Forward, Two Steps Back; Xeno-MicroRNAs Reported in Breast Milk Are Artifacts
Source: PLoS One. 2016 Jan 29;11(1):e0145065. doi: 10.1371/journal.pone.0145065 (PMC4732600; doi:10.1371/journal.pone.0145065)
Supplement: S2 File — Assessment of whether identified species are food sources (Table A). Query results from Google Scholar in respect to whether organisms were analyzed at the Sichuan Agricultural University (Table B). Number of miRNAs that we detected in the breast milk samples from selected animals (Table C). Integrated table showing the detection status in human and porcine breast milk samples and the number of uniquely detected miRNAs (Table D). Information about human and porcine breast milk samples (Table E). Read mapping statistics for human and porcine breast milk samples (Table F). Relationship among uniquely identified miRNAs, number of available miRNAs in PMRD and miRBase and number of studies that investigated an organism at the Sichuan Agricultural University (Table G). Correlation of A. thaliana, tobacco, and rice miRNAs shared between samples (Table H). Messenger RNA coverage by reads for transcripts from Tobacco, A. thaliana, and rice (Table I). (XLSX) [file pone.0145065.s003.xlsx]

## Sheet: Table A
	Popular name	Species	Porcine samples	Human samples	Assessment of being a food source	Note	Credibility assessment by Lukasik and Zielenkiewicz (porcine)	Credibility assessment by Lukasik and Zielenkiewicz (human)
	Colorado blue Columbine	Aquilegia coerulea		Found	No, all parts are poisonous	hsa	Not Found	Yes
	Arabidopsis lyrata	Arabidopsis lyrata		Found	Leaves are coated to prevent eating	hsa	Not Found	Yes
	Thale cress	Arabidopsis thaliana	Found	Found	Not a known food source, but closely related mustard is	hsa	Yes	Yes
	Cow	Bos taurus	Found	Found	Yes	New	NA	NA
	Purple false brome	Brachypodium distachyon		Found	Similar to wheat, but not a major food source	hsa	Not Found	Yes
	Dog	Canis familiaris	Found	Found	Not in most parts of the world	New	NA	NA
	Citrus	Citrus paradisi, Poncirus trifoliata		Found	Yes	hsa	Not Found	Yes
	Orange	Citrus sinensis		Found	Yes		Not Found	No
	Citrus	Citrus trifoliata	Found	Found	Yes	hsa	No	Yes
	Zebra fish	Danio rerio	Found	Found	No	New	NA	NA
	Chicken	Gallus gallus	Found	Found	Yes	New	NA	NA
	Soy bean	Glycine max	Found	Found	Yes	hsa, ssc	Yes	Yes
	Soy bean	Glycine soja	Found	Found	Yes	hsa	No	Yes
	Human	Homo sapiens	X	Found	No	New	NA	NA
	Barley	Hordeum vulgare	Found	Found	Yes	hsa	No	Yes
	Tobacco	Nicotiana tabacum	Found		No		No	Not Found
	Rice	Oryza rufipogon	Found		Yes		No	Not Found
	Rice	Oryza sativa	Found	Found	Yes	hsa, ssc	Yes	Yes
	Switchgrass	Panicum virgatum	Found		Food source for herbivores, but not for human or pig	ssc	Yes	Not Found
	Runner bean	Phaseolus coccineus	Found		Yes	ssc	Yes	Not Found
	Moss	Physcomitrella patens		Found	No, although some are edible	hsa	Not Found	Yes
	European spruce tree	Picea abies	Found	Found	Maybe a herbal drug, but probably not in Asia	hsa	No	Yes
	Poplar tree	Populus euphratica		Found	No, but used as herbal drug		No	No
	Poplar tree	Populus tremuloides	Found		No, but used as herbal drug	ssc	Yes	Not Found
	Poplar tree	Populus trichocarpa	Found	Found	No, but used as herbal drug	hsa, ssc	Yes	Yes
	Sugarcane	Saccharum	Found		Possible food source but not expected in detectable amounts		No	Not Found
	Sorghum	Sorghum bicolor	Found	Found	Possible food source but not expected in detectable amounts	ssc	Yes	No
	Pig	Sus scrofa	Found	X	Yes	New	NA	NA
	Cacao tree	Theobroma cacao		Found	Possible food source but not expected in detectable amounts		No	No
	Field penny-cress	Thlaspi arvense	Found		Yes, but not expected in detectable amounts	ssc	Yes	Not Found
	Bread wheat	Triticum aestivum	Found		Yes	ssc	Yes	Not Found
	Cowpea	Vigna unguiculata	Found	Found	Yes	hsa, ssc	Yes	Yes
	Vine grape	Vitis vinifera	Found		Yes, but would it be fed to pigs?		No	Not Found
	Corn	Zea mays	Found	Found	Yes	hsa, ssc	Yes	Yes
	34
			Original study		Including our additions
			Optimistic	Conservative	Optimistic	Conservative
	Number of assessed species		28	28	34	34
	Number acceptable food source		19	12	22	15
	Number not food sources		9	16	12	19
	Percent acceptable food source		67.8571	42.8571	64.7059	44.1176
	Percent not food sources		32.1429	57.1429	35.2941	55.8824

## Sheet: Table B
	Popular Plant Name	Plant Species	Porcine Samples	Human Samples	Hits on Google Scholar	Query results limited to the time period 2010-2013	SRA / GEO	Note
	Rice	Oryza sativa	Found	Found	1430 (164)	"sichuan agricultural university" "Oryza sativa"
	Corn	Zea mays	Found	Found	1170 (115)	"sichuan agricultural university" "zea mays"	5
	Bread wheat	Triticum aestivum	Found		927 (133)	"sichuan agricultural university" "Triticum aestivum"
	Thale cress	Arabidopsis thaliana	Found	Found	607 (179)	"sichuan agricultural university" "Arabidopsis thaliana"	12
	Soy bean	Glycine max	Found	Found	482 (42)	"sichuan agricultural university" "glycine max"
	Barley	Hordeum vulgare	Found	Found	316 (61)	"sichuan agricultural university" "Hordeum vulgare"
	Tobacco	Nicotiana tabacum	Found		207 (35)	"sichuan agricultural university" "Nicotiana tabacum"
	Sorghum	Sorghum bicolor	Found	Found	204 (29)	"sichuan agricultural university" "Sorghum bicolor"
	Poplar tree	Populus euphratica		Found	193 (11)	"sichuan agricultural university" "Populus euphratica"
	Vine grape	Vitis vinifera	Found		173 (35)	"sichuan agricultural university" "Vitis vinifera"
	Sugarcane	Saccharum	Found		167 (14)	"sichuan agricultural university" "Saccharum"
	Rice	Oryza rufipogon	Found		132 (8)	"sichuan agricultural university" "Oryza rufipogon"
	Citrus	Citrus sinensis		Found	122 (10)	"sichuan agricultural university" "Citrus sinensis"
	Soy bean	Glycine soja	Found	Found	113 (7)	"sichuan agricultural university" "Glycine soja"
	Pig	Sus scrofa	X	Found	106 (59)	"sichuan agricultural university" "Sus scrofa"	20	New
	Human	Homo sapiens	Found	X	85 (49)	"sichuan agricultural university" "Homo sapiens"	7	New
	Chicken	Gallus gallus	Found	Found	84 (42)	"sichuan agricultural university" "Gallus gallus"		New
	Cow	Bos taurus	Found	Found	81 (44)	"sichuan agricultural university" "Bos taurus"		New
	Switchgrass	Panicum virgatum	Found		68 (5)	"sichuan agricultural university" "Panicum virgatum"
	Zebrafish	Danio rerio	Found	Found	55 (26)	"sichuan agricultural university" "Danio rerio"		New
	Poplar tree	Populus trichocarpa	Found	Found	46 (19)	"sichuan agricultural university" "Populus trichocarpa"
	Citrus	Citrus x paradisi x Poncirus trifoliata		Found	40 (7)	"sichuan agricultural university" ("Citrus x paradisi" OR "Poncirus trifoliata")
	Purple false brome	Brachypodium distachyon		Found	33 (18)	"sichuan agricultural university" "Brachypodium distachyon"
	Cowpea	Vigna unguiculata	Found	Found	32 (2)	"sichuan agricultural university" "Vigna unguiculata"
	European spruce tree	Picea abies	Found	Found	24 (4)	"sichuan agricultural university" "Picea abies"
	Moss	Physcomitrella patens		Found	19 (9)	"sichuan agricultural university" "Physcomitrella patens"
	Dog	Canis familiaris	Found	Found	15 (13)	"sichuan agricultural university" "Canis familiaris"		New
	Runner bean	Phaseolus coccineus	Found		13 (0)	"sichuan agricultural university" "Phaseolus coccineus"
	Poplar tree	Populus tremuloides	Found		11 (1)	"sichuan agricultural university" "Populus tremuloides"
	Field penny-cress	Thlaspi arvense	Found		10 (0)	"sichuan agricultural university" "Thlaspi arvense"
	Cacao tree	Theobroma cacao		Found	9 (6)	"sichuan agricultural university" "Theobroma cacao"
	Arabidopsis lyrata	Arabidopsis lyrata		Found	4 (4)	"sichuan agricultural university" "Arabidopsis lyrata"
	Colorado Blue Columbine	Aquilegia coerulea		Found	1 (0)	"sichuan agricultural university" "Aquilegia coerulea"
	Orange	Citrus trifoliata	Found	Found	1 (1)	"sichuan agricultural university" "Citrus trifoliata"

## Sheet: Table C
	Number of Unique miRNAs
	Popular name	Species	miRBase	MicroRNAs in human samples	MicroRNAs in porcine samples	Food Source	Total miRNAs in miRBase
	Chicken	Gallus gallus	gga	160	227	yes	994
	Cow	Bos taurus	bta	273	394	yes	793
	Pig	Sus scrofa	ssc	229	X	yes	411
	Dog	Canis familiaris	cfa	203	262	no	453
	Human	Homo sapiens	hsa	X	1062	no	2588
	Zebra fish	Danio rerio	dre	169	209	no	350
	Sum of matches from datasets
	Meat Source	Species	miRBase	MicroRNAs in human samples	MicroRNAs in porcine samples	Food Source	Total mRNAs in miRBase
	Chicken	Gallus gallus	gga	476	1404	yes	994
	Cow	Bos taurus	bta	796	2422	yes	793
	Pig	Sus scrofa	ssc	681	X	yes	411
	Dog	Canis familiaris	cfa	619	1732	no	453
	Human	Homo sapiens	hsa	X	4760	no	2588
	Zebra fish	Danio rerio	dre	540	1381	no	350
	X: Cannot be tested

## Sheet: Table D
	Plant species	name	3-letter nomenclature	Porcine Samples	Human Samples	Number of unique miRNAs detected in samples	Number of miRNAs in PMRD or miRBase	% of known miRNAs in PMRD or miRBase	Google scholar hits	2010-2013	Note	Assessment of being a food source
	Homo sapiens	Human	hsa	Found	X	1062	1881	40.3735	85	"sichuan agricultural university" "Homo sapiens"	Not in original study	No
	Bos taurus	Cow	bta	Found	Found	394	808	17.3428	81	"sichuan agricultural university" "Bos taurus"	Not in original study	Yes
	Canis familiaris	Dog	cfa	Found	Found	262	502	10.7748	15	"sichuan agricultural university" "Canis familiaris"	Not in original study	Not in most parts of the world
	Sus scrofa	Pig	ssc	X	Found	229	382	8.19918	106	"sichuan agricultural university" "Sus scrofa"	Not in original study	Yes
	Gallus gallus	Chicken	gga	Found	Found	227	740	15.8832	84	"sichuan agricultural university" "Gallus gallus"	Not in original study	Yes
	Danio rerio	Zebra fish	dre	Found	Found	209	346	7.42649	55	"sichuan agricultural university" "Danio rerio"	Not in original study	No
	Oryza sativa	Rice	osa	Found	Found	27	2773	25.445	1430	"sichuan agricultural university" "Oryza sativa"		Yes
	Populus trichocarpa	Poplar tree	ptc	Found	Found	25	2780	25.5093	46	"sichuan agricultural university" "Populus trichocarpa"		No, but used as herbal drug
	Zea mays	Corn	zma	Found	Found	24	269	2.46834	1170	"sichuan agricultural university" "zea mays"		Yes
	Arabidopsis thaliana	Thale cress	ath	Found	Found	12	1530	14.0393	607	"sichuan agricultural university" "Arabidopsis thaliana"		Not a known food source, but closely related mustard is
	Arabidopsis lyrata	Arabidopsis lyrata	aly		Found	10	375	3.441	4	"sichuan agricultural university" "Arabidopsis lyrata"		Leaves are coated to prevent eating
	Vigna unguiculata	Cowpea	vun	Found	Found	9	93	0.853368	32	"sichuan agricultural university" "Vigna unguiculata"		Yes
	Picea abies	European spruce tree	pab	Found	Found	9	41	0.376216	24	"sichuan agricultural university" "Picea abies"		Maybe a herbal drug, but probably not in Asia
	Sorghum bicolor	Sorghum	sbi	Found	Found	8	173	1.58745	204	"sichuan agricultural university" "Sorghum bicolor"		Possible food source but not expected in detectable amounts
	Glycine max	Soy	gma	Found	Found	8	282	2.58763	482	"sichuan agricultural university" "glycine max"		Yes
	Brachypodium distachyon	Purple false brome	bdi		Found	6	140	1.28464	33	"sichuan agricultural university" "Brachypodium distachyon"		Similar to wheat, but not a major food source
	Triticum aestivum	Bread wheat	tae	Found		5	85	0.77996	927	"sichuan agricultural university" "Triticum aestivum"		Yes
	Physcomitrella patens	Moss	ppt		Found	4	282	2.58763	19	"sichuan agricultural university" "Physcomitrella patens"		No, some moss are edible but they are not a significant food source
	Glycine soja	Soy	gso	Found	Found	4	15	0.13764	113	"sichuan agricultural university" "Glycine soja"		Yes
	Vitis vinifera	Grape	vvi	Found		3	186	1.70674	173	"sichuan agricultural university" "Vitis vinifera"		Yes, but would it be fed to pigs?
	Oryza rufipogon	Rice	oru	Found		3	6	0.055056	132	"sichuan agricultural university" "Oryza rufipogon"		Yes
	Citrus trifoliata	Citrus	ctr	Found	Found	3	6	0.055056	1	"sichuan agricultural university" "Citrus trifoliata"		Yes
	Thlaspi arvense	Field penny-cress	tar	Found		2	1	0.009176	10	"sichuan agricultural university" "Thlaspi arvense"		Yes, but not expected in detectable amounts
	Saccharum	Sugarcane	ssp	Found		2	20	0.18352	167	"sichuan agricultural university" "Saccharum"		Possible food source but not expected in detectable amounts
	Populus tremuloides	Poplar tree	pts	Found		2	7	0.064232	11	"sichuan agricultural university" "Populus tremuloides"		No, but used as herbal drug
	Panicum virgatum	Switchgrass	pvi	Found		2	1	0.009176	68	"sichuan agricultural university" "Panicum virgatum"		Food source for herbivores, but not for human or pig
	Hordeum vulgare	Barley	hvu	Found	Found	2	23	0.211048	316	"sichuan agricultural university" "Hordeum vulgare"		Yes
	Citrus x paradisi x Poncirus trifoliata	Citrus	cpt		Found	2	4	0.036704	40	"sichuan agricultural university" ("Citrus x paradisi" OR "Poncirus trifoliata")		Yes
	Theobroma cacao	Cacao tree	tcc		Found	1	82	0.752432	9	"sichuan agricultural university" "Theobroma cacao"		Possible food source but not expected in detectable amounts
	Populus euphratica	Poplar tree	peu		Found	1	8	0.073408	193	"sichuan agricultural university" "Populus euphratica"		No, but used as herbal drug
	Phaseolus coccineus	Runner bean	pco	Found		1	2	0.018352	13	"sichuan agricultural university" "Phaseolus coccineus"		Yes
	Nicotiana tabacum	Tobacco	nta	Found		1	1	0.009176	207	"sichuan agricultural university" "Nicotiana tabacum"		No
	Citrus sinensis	Orange	csi		Found	1	64	0.587264	122	"sichuan agricultural university" "Citrus sinensis"		Yes
	Aquilegia coerulea	Colorado blue Columbine	aqc		Found	1	45	0.41292	1	"sichuan agricultural university" "Aquilegia coerulea"		No, all parts are poisonous
	Data on animals from miRBase and plant data from PMRD

## Sheet: Table E
	SRA Acc	Study Acc	Geo Acc	Species	Sample Name
	SRR346516	SRP008339	GSM799164	Homo sapiens	Breast milk exosomes rep1
	SRR346517	SRP008339	GSM799165	Homo sapiens	Breast milk exosomes rep2
	SRR346518	SRP008339	GSM799166	Homo sapiens	Breast milk exosomes rep3
	SRR346519	SRP008339	GSM799167	Homo sapiens	Breast milk exosomes rep4
	SRR445991	SRP011571	GSM897226	Sus scrofa	Breast milk exosomes 0d-rep1
	SRR445992	SRP011571	GSM897227	Sus scrofa	Breast milk exosomes 0d-rep2
	SRR445993	SRP011571	GSM897228	Sus scrofa	Breast milk exosomes 0d-rep3
	SRR445994	SRP011571	GSM897229	Sus scrofa	Breast milk exosomes 3d
	SRR445995	SRP011571	GSM897230	Sus scrofa	Breast milk exosomes 7d
	SRR445996	SRP011571	GSM897231	Sus scrofa	Breast milk exosomes 14d
	SRR445997	SRP011571	GSM897232	Sus scrofa	Breast milk exosomes 21d
	SRR445998	SRP011571	GSM897233	Sus scrofa	Breast milk exosomes 28d

## Sheet: Table F
							Homo sapiens			Arabidopsis thaliana				Nicotiana tabacum				Oryza Sativa				Syntrichia ruralis
	Sample	Species	Initial number of reads	After adapter trimming	After quality trimming	Unalignment to the genome	Number of reads aligned	Percent Aligned	Percent Unaligned	Number of reads aligned	Percent aligned	Number of reads unaligned	Percent Unaligned	Number of reads aligned	Percent aligned	Number of reads unaligned	Percent Unaligned	Number of reads aligned	Percent aligned	Number of reads unaligned	Percent Unaligned	Number of reads aligned	Percent aligned
	SRR346516	Homo sapiens	31323775	31026894	24870393	1169323	X	X	4.70167	11897	1.01743	1157426	98.9826	17391	1.48727	1151932	98.5127	18605	1.59109	1150718	98.4089	4429	0.378766
	SRR346517	Homo sapiens	29656785	29544019	22977089	1175707	X	X	5.11687	7339	0.62422	1168368	99.3758	20750	1.7649	1154957	98.2351	34331	2.92003	1141376	97.08	8178	0.695581
	SRR346518	Homo sapiens	7836132	7824210	2638515	40151	X	X	1.52173	439	1.09337	39712	98.9066	750	1.86795	39401	98.1321	140	0.348684	40011	99.6513	274	0.682424
	SRR346519	Homo sapiens	17557335	17513980	6746662	711533	X	X	10.5464	3738	0.525345	707795	99.4747	4571	0.642416	706962	99.3576	6732	0.946126	704801	99.0539	11456	1.61004
	SRR445991	Sus scrofa	20468495	12360818	3170143	2291778	20357	0.888262	72.2926	7836	0.341918	2283942	99.6581	21769	0.949874	2270009	99.0501	29179	1.2732	2262599	98.7268	1677	0.0731746
	SRR445992	Sus scrofa	24189635	14948135	4528620	3268069	28365	0.867944	72.1648	10274	0.314375	3257795	99.6856	32495	0.994318	3235574	99.0057	40764	1.24734	3227305	98.7527	2173	0.0664919
	SRR445993	Sus scrofa	18224844	16130635	2980639	488440	2790	0.571206	16.3871	6782	1.3885	481658	98.6115	6794	1.39096	481646	98.609	2067	0.423184	486373	99.5768	1460	0.298911
	SRR445994	Sus scrofa	21123540	12140717	1799177	1080851	17442	1.61373	60.0747	8791	0.813341	1072060	99.1867	13369	1.2369	1067482	98.7631	25464	2.35592	1055387	97.6441	1945	0.179951
	SRR445995	Sus scrofa	23984540	12441840	711125	378985	5785	1.52645	53.2937	2246	0.592636	376739	99.4074	3018	0.796338	375967	99.2037	9301	2.45419	369684	97.5458	537	0.141694
	SRR445996	Sus scrofa	14590531	9303430	2554206	1801497	18132	1.0065	70.5306	6073	0.337109	1795424	99.6629	16643	0.923843	1784854	99.0762	27049	1.50147	1774448	98.4985	1371	0.0761034
	SRR445997	Sus scrofa	25074431	14150433	1151433	546215	16915	3.09677	47.4378	2976	0.54484	543239	99.4552	4828	0.883901	541387	99.1161	22696	4.15514	523519	95.8449	752	0.137675
	SRR445998	Sus scrofa	28141425	17465842	3446872	2268025	22060	0.972652	65.7995	8115	0.3578	2259910	99.6422	31981	1.41008	2236044	98.5899	38993	1.71925	2229032	98.2808	2045	0.0901666
	Average	Overall	2.18476e+07	1.62376e+07	6.46457e+06	1.26838e+06	16480.8	1.31794	39.989	6375.5	0.662574	1.26201e+06	99.3374	14529.9	1.19573	1.25385e+06	98.8043	21276.8	1.74464	1.2471e+06	98.2554	3024.75	0.369249
		Homo sapiens	2.15935e+07	2.14773e+07	1.43082e+07	774178	X	X	5.47168	5853.25	0.815091	768325	99.1849	10865.5	1.44063	763313	98.5594	14952	1.45148	759226	98.5485	6084.25	0.841704
		Sus scrofa	2.19747e+07	1.36177e+07	2.54278e+06	1.51548e+06	16480.8	1.31794	57.2476	6636.62	0.586315	1.50885e+06	99.4137	16362.1	1.07328	1.49912e+06	98.9267	24439.1	1.89121	1.49104e+06	98.1088	1495	0.133021

## Sheet: Table G
	Species	Popular name	Number of unique miRNAs detected in samples	Number of miRNAs in PMRD or miRBase	% of known miRNAs in PMRD or miRBase	Google scholar hits
	Homo sapiens	Human	1062	1881	40.3735	85
	Bos taurus	Cow	394	808	17.3428	81
	Canis familiaris	Dog	262	502	10.7748	15
	Sus scrofa	Pig	229	382	8.19918	106
	Gallus gallus	Chicken	227	740	15.8832	84
	Danio rerio	Zebra fish	209	346	7.42649	55
	Oryza sativa	Rice	27	2773	25.445	1430
	Populus trichocarpa	Poplar tree	25	2780	25.5093	46
	Zea mays	Corn	24	269	2.46834	1170
	Arabidopsis thaliana	Thale cress	12	1530	14.0393	607
	Arabidopsis lyrata	Arabidopsis lyrata	10	375	3.441	4
	Vigna unguiculata	Cowpea	9	93	0.853368	32
	Picea abies	European spruce tree	9	41	0.376216	24
	Sorghum bicolor	Sorghum	8	173	1.58745	204
	Glycine max	Soy	8	282	2.58763	482
	Brachypodium distachyon	Purple false brome	6	140	1.28464	33
	Triticum aestivum	Bread wheat	5	85	0.77996	927
	Physcomitrella patens	Moss	4	282	2.58763	19
	Glycine soja	Soy	4	15	0.13764	113
	Vitis vinifera	Grape	3	186	1.70674	173
	Oryza rufipogon	Rice	3	6	0.055056	132
	Citrus trifoliata	Citrus	3	6	0.055056	1
	Thlaspi arvense	Field penny-cress	2	1	0.009176	10
	Saccharum	Sugarcane	2	20	0.18352	167
	Populus tremuloides	Poplar tree	2	7	0.064232	11
	Panicum virgatum	Switchgrass	2	1	0.009176	68
	Hordeum vulgare	Barley	2	23	0.211048	316
	Citrus x paradisi x Poncirus trifoliata	Citrus	2	4	0.036704	40
	Theobroma cacao	Cacao tree	1	82	0.752432	9
	Populus euphratica	Poplar tree	1	8	0.073408	193
	Phaseolus coccineus	Runner bean	1	2	0.018352	13
	Nicotiana tabacum	Tobacco	1	1	0.009176	207
	Citrus sinensis	Orange	1	64	0.587264	122
	Aquilegia coerulea	Colorado blue Columbine	1	45	0.41292	1

## Sheet: Table H
	Correlation of identifiedArabidopsis thalianatranscripts between human and pig
		SRR346516	SRR346517	SRR346518	SRR346519	SRR445991	SRR445992	SRR445993	SRR445994	SRR445995	SRR445996	SRR445997	SRR445998	Min	Avg	Max
	SRR346516		0.958177	0.981617	0.16813	0.554327	0.540252	0.440916	0.0728796	0.225183	0.493138	0.217875	0.526013	0.0728796	0.383823	0.554327
	SRR346517	0.958177		0.981095	0.17669	0.572292	0.565129	0.306569	0.0769969	0.233986	0.511089	0.227125	0.548841	0.0769969	0.380253	0.572292
	SRR346518	0.981617	0.981095		0.173013	0.614049	0.598933	0.389577	0.0782125	0.248219	0.545898	0.237815	0.578991	0.0782125	0.411462	0.614049
	SRR346519	0.16813	0.17669	0.173013		0.0982175	0.0973773	0.040585	0.0118969	0.0440195	0.0893	0.0424861	0.0968405	0.0118969	0.0650903	0.0982175
	SRR445991	0.554327	0.572292	0.614049	0.0982175		0.988717	0.0744385	0.374232	0.527463	0.961248	0.391167	0.911503	0.0982175	0.459721	0.614049
	SRR445992	0.540252	0.565129	0.598933	0.0973773	0.988717		0.0631741	0.408873	0.529846	0.966246	0.38829	0.911056	0.0973773	0.450423	0.598933
	SRR445993	0.440916	0.306569	0.389577	0.040585	0.0744385	0.0631741		0.016112	0.0689255	0.0710768	0.0873257	0.0900939	0.040585	0.294412	0.440916
	SRR445994	0.0728796	0.0769969	0.0782125	0.0118969	0.374232	0.408873	0.016112		0.226891	0.418527	0.14553	0.320093	0.0118969	0.0599965	0.0782125
	SRR445995	0.225183	0.233986	0.248219	0.0440195	0.527463	0.529846	0.0689255	0.226891		0.686519	0.962879	0.802227	0.0440195	0.187852	0.248219
	SRR445996	0.493138	0.511089	0.545898	0.0893	0.961248	0.966246	0.0710768	0.418527	0.686519		0.5583	0.956834	0.0893	0.409856	0.545898
	SRR445997	0.217875	0.227125	0.237815	0.0424861	0.391167	0.38829	0.0873257	0.14553	0.962879	0.5583		0.71223	0.0424861	0.181325	0.237815
	SRR445998	0.526013	0.548841	0.578991	0.0968405	0.911503	0.911056	0.0900939	0.320093	0.802227	0.956834	0.71223		0.0968405	0.437671	0.578991
													Average	0.0633924	0.310157	0.431827
	Correlation of identifiedNicotiana tabacumtranscripts between human and pig
		SRR346516	SRR346517	SRR346518	SRR346519	SRR445991	SRR445992	SRR445993	SRR445994	SRR445995	SRR445996	SRR445997	SRR445998	Min	Avg	Max
	SRR346516		0.364772	0.699932	0.317704	0.0524052	0.0520403	0.0874762	0.0395523	0.0637787	0.0525579	0.0619245	0.0528771	0.0395523	0.0578265	0.0874762
	SRR346517	0.364772		0.351105	0.243093	0.383553	0.383473	0.081004	0.291964	0.352157	0.383414	0.392337	0.384809	0.081004	0.331589	0.392337
	SRR346518	0.699932	0.351105		0.467251	0.0461952	0.0453933	0.123113	0.0348877	0.0742511	0.0468099	0.0632548	0.0471914	0.0348877	0.0601371	0.123113
	SRR346519	0.317704	0.243093	0.467251		0.00184651	0.00148667	0.105139	0.00111185	0.024906	0.00270863	0.0158416	0.00278065	0.00111185	0.0194776	0.105139
	SRR445991	0.0524052	0.383553	0.0461952	0.00184651		0.999865	0.00733555	0.784203	0.894112	0.999801	0.996658	0.999375	0.00184651	0.121	0.383553
	SRR445992	0.0520403	0.383473	0.0453933	0.00148667	0.999865		0.00708048	0.781573	0.889789	0.999683	0.995902	0.999696	0.00148667	0.120598	0.383473
	SRR445993	0.0874762	0.081004	0.123113	0.105139	0.00733555	0.00708048		0.005189	0.0227702	0.00778118	0.0175278	0.00753682	0.081004	0.099183	0.123113
	SRR445994	0.0395523	0.291964	0.0348877	0.00111185	0.784203	0.781573	0.005189		0.86613	0.785851	0.798524	0.773283	0.00111185	0.0918789	0.291964
	SRR445995	0.0637787	0.352157	0.0742511	0.024906	0.894112	0.889789	0.0227702	0.86613		0.898065	0.918085	0.880751	0.024906	0.128773	0.352157
	SRR445996	0.0525579	0.383414	0.0468099	0.00270863	0.999801	0.999683	0.00778118	0.785851	0.898065		0.99713	0.999029	0.00270863	0.121373	0.383414
	SRR445997	0.0619245	0.392337	0.0632548	0.0158416	0.996658	0.995902	0.0175278	0.798524	0.918085	0.99713		0.994227	0.0158416	0.133339	0.392337
	SRR445998	0.0528771	0.384809	0.0471914	0.00278065	0.999375	0.999696	0.00753682	0.773283	0.880751	0.999029	0.994227		0.00278065	0.121914	0.384809
													Average	0.0240202	0.117257	0.283574
	Correlation of identified Oryza sativa transcripts between human and pig
		SRR346516	SRR346517	SRR346518	SRR346519	SRR445991	SRR445992	SRR445993	SRR445994	SRR445995	SRR445996	SRR445997	SRR445998	Min	Avg	Max
	SRR346516		0.995255	0.488564	0.993288	0.0417258	0.0442532	0.87604	0.0833497	0.747093	0.279792	0.262913	0.401787	0.0417258	0.342119	0.87604
	SRR346517	0.995255		0.409035	0.998509	0.0408587	0.0433163	0.864584	0.0836463	0.752537	0.281015	0.26488	0.403752	0.0408587	0.341824	0.864584
	SRR346518	0.488564	0.409035		0.38722	0.0393177	0.041271	0.499464	0.0355966	0.280824	0.122589	0.0984744	0.16889	0.0355966	0.160803	0.499464
	SRR346519	0.993288	0.998509	0.38722		0.0405691	0.0429955	0.861452	0.0837182	0.753816	0.281203	0.265313	0.404147	0.0405691	0.341652	0.861452
	SRR445991	0.0417258	0.0408587	0.0393177	0.0405691		0.999282	0.0653054	0.287403	0.51644	0.926178	0.18665	0.921306	0.0393177	0.0406178	0.0417258
	SRR445992	0.0442532	0.0433163	0.041271	0.0429955	0.999282		0.0673544	0.274039	0.512483	0.925174	0.185429	0.923989	0.041271	0.042959	0.0442532
	SRR445993	0.87604	0.864584	0.499464	0.861452	0.0653054	0.0673544		0.100537	0.775233	0.321741	0.40236	0.401489	0.499464	0.775385	0.87604
	SRR445994	0.0833497	0.0836463	0.0355966	0.0837182	0.287403	0.274039	0.100537		0.348373	0.323594	0.159469	0.250469	0.0355966	0.0715777	0.0837182
	SRR445995	0.747093	0.752537	0.280824	0.753816	0.51644	0.512483	0.775233	0.348373		0.758681	0.603279	0.762694	0.280824	0.633567	0.753816
	SRR445996	0.279792	0.281015	0.122589	0.281203	0.926178	0.925174	0.321741	0.323594	0.758681		0.504963	0.964305	0.122589	0.24115	0.281203
	SRR445997	0.262913	0.26488	0.0984744	0.265313	0.18665	0.185429	0.40236	0.159469	0.603279	0.504963		0.344626	0.0984744	0.222895	0.265313
	SRR445998	0.401787	0.403752	0.16889	0.404147	0.921306	0.923989	0.401489	0.250469	0.762694	0.964305	0.344626		0.16889	0.344644	0.404147
													Average	0.120431	0.296599	0.487646
	Average correlation for identified transcripts fromOryza sativa,Nicotiana tabacum, andArabidopsis thaliana
		SRR346516	SRR346517	SRR346518	SRR346519	SRR445991	SRR445992	SRR445993	SRR445994	SRR445995	SRR445996	SRR445997	SRR445998	Min	Avg	Max
	SRR346516		0.772735	0.723371	0.493041	0.216153	0.212182	0.468144	0.0652606	0.345351	0.275162	0.180904	0.326893	0.0652606	0.261256	0.468144
	SRR346517	0.772735		0.580412	0.472764	0.332234	0.330639	0.417386	0.150869	0.446227	0.39184	0.29478	0.4458	0.150869	0.351222	0.446227
	SRR346518	0.723371	0.580412		0.342494	0.233187	0.228533	0.337385	0.0495656	0.201098	0.238432	0.133181	0.265024	0.0495656	0.210801	0.337385
	SRR346519	0.493041	0.472764	0.342494		0.0468777	0.0472865	0.335725	0.0322423	0.274247	0.124404	0.10788	0.167923	0.0322423	0.142073	0.335725
	SRR445991	0.216153	0.332234	0.233187	0.0468777		0.995955	0.0490265	0.481946	0.646005	0.962409	0.524825	0.944061	0.0468777	0.207113	0.332234
	SRR445992	0.212182	0.330639	0.228533	0.0472865	0.995955		0.0458696	0.488161	0.644039	0.963701	0.523207	0.944913	0.0472865	0.20466	0.330639
	SRR445993	0.468144	0.417386	0.337385	0.335725	0.0490265	0.0458696		0.0406127	0.288976	0.133533	0.169071	0.166373	0.335725	0.38966	0.468144
	SRR445994	0.0652606	0.150869	0.0495656	0.0322423	0.481946	0.488161	0.0406127		0.480465	0.509324	0.367841	0.447948	0.0322423	0.0744843	0.150869
	SRR445995	0.345351	0.446227	0.201098	0.274247	0.646005	0.644039	0.288976	0.480465		0.781088	0.828081	0.815224	0.201098	0.316731	0.446227
	SRR445996	0.275162	0.39184	0.238432	0.124404	0.962409	0.963701	0.133533	0.509324	0.781088		0.686798	0.973389	0.124404	0.25746	0.39184
	SRR445997	0.180904	0.29478	0.133181	0.10788	0.524825	0.523207	0.169071	0.367841	0.828081	0.686798		0.683694	0.10788	0.179187	0.29478
	SRR445998	0.326893	0.4458	0.265024	0.167923	0.944061	0.944913	0.166373	0.447948	0.815224	0.973389	0.683694		0.167923	0.30141	0.4458
													Average	0.113448	0.241338	0.370668
	Green cells refer to human samples only
	Red cell refer to porcine samples only
		Average Correlation
		Min	Average	Max	Publications
	Oryza sativa	0.120431	0.296599	0.487646	1430
	Arabidopsis thaliana	0.0633924	0.310157	0.431827	611
	Nicotiana tabacum	0.0240202	0.117257	0.283574	207
	Average	0.113448	0.241338	0.370668

## Sheet: Table I
	Nicotiana tabacumtranscript coverage for human and pig samples
	Transcript	SRR346516	SRR346517	SRR346518	SRR346519	SRR445991	SRR445992	SRR445993	SRR445994	SRR445995	SRR445996	SRR445997	SRR445998	Min	Avg	Max
	gi|311125541|gb|HS085468.1|HS085468	0.754667	0.792	0.229333	0.573333	0.106667	0.216	0.370667		0.0586667	0.109333	0.122667	0.304	0.0586667	0.330667	0.792
	gi|156696276|gb|AM826280.1|AM826280	0.695652	0.732266	0.148741	0.480549	0.0228833	0.0640732	0.331808		0.0389016	0.0915332	0.187643	0.183066	0.0228833	0.270647	0.732266
	gi|156688220|gb|AM842925.1|AM842925	0.625954	0.637405	0.208015	0.383588	0.177481	0.293893	0.416031	0.0419847	0.0763359	0.206107	0.208015	0.312977	0.0419847	0.298982	0.637405
	gi|311125483|gb|HS085410.1|HS085410	0.620968	0.58871					0.0725806				0.0483871		0.0483871	0.332661	0.620968
	gi|311122727|gb|HS082654.1|HS082654	0.606936	0.786127			0.144509	0.156069	0.144509				0.144509	0.0751445	0.0751445	0.293972	0.786127
	gi|156700254|gb|AM793297.1|AM793297	0.526217	0.696629	0.0337079	0.226592	0.0411985		0.076779					0.0205993	0.0205993	0.231675	0.696629
	gi|156639957|gb|AM798226.1|AM798226	0.513859	0.479744	0.0533049	0.24307		0.149254	0.104478			0.0127932		0.0490405	0.0127932	0.200693	0.513859
	gi|310832342|gb|GT270790.1|GT270790	0.497872	0.676596		0.157447			0.0382979		0.0340426		0.0404255	0.0404255	0.0340426	0.212158	0.676596
	gi|310831970|gb|GT271552.1|GT271552	0.489362	0.670213	0.414894	0.404255	0.202128								0.202128	0.43617	0.670213
	gi|156654191|gb|AM837076.1|AM837076	0.479424	0.588477	0.0596708		0.125514	0.191358		0.0802469	0.0390947	0.0720165		0.148148	0.0390947	0.198217	0.588477
	gi|309372569|gb|HO843975.1|HO843975	0.444444	0.60199	0.147595	0.250415	0.155887	0.129353	0.233831	0.107794	0.0978441	0.190713	0.189055	0.258706	0.0978441	0.233969	0.60199
	Arabidopsis thalianatranscript coverage for human and pig samples
	Transcript	SRR346516	SRR346517	SRR346518	SRR346519	SRR445991	SRR445992	SRR445993	SRR445994	SRR445995	SRR445996	SRR445997	SRR445998	Min	Avg	Max
	gi|42469794|gb|BX821808|GSLTSIL76ZC08	0.88785	0.816199	0.23676	0.0809969	0.436137	0.367601	0.361371	0.242991	0.17757	0.140187	0.264798	0.507788	0.0809969	0.376687	0.88785
	gi|110740128|gb|AK230153|RAFL22-85-G17	0.626134	0.716152	0.16588	0.150635	0.324864	0.320508	0.294011	0.161162	0.117241	0.200363	0.192015	0.329583	0.117241	0.299879	0.716152
	gi|15810199|gb|AY056114|R14339	0.552128	0.590785	0.204998	0.207731	0.295978	0.328387	0.282312	0.184303	0.128075	0.212807	0.203827	0.335025	0.128075	0.293863	0.590785
	gi|20259398|gb|AY090986|R19954	0.531489	0.550419	0.113578	0.0935566	0.140881	0.138697	0.184201	0.0735348	0.0342191	0.0931926	0.124863	0.193666	0.0342191	0.189358	0.550419
	gi|20259359|gb|AY090960|R09986	0.513033	0.592417	0.18128	0.0746446	0.202607	0.049763	0.135071	0.0260663		0.0308057	0.0746446	0.0710901	0.0260663	0.177402	0.592417
	gi|110740643|gb|AK226265|RAFL05-07-C09	0.498221	0.540925	0.330961	0.241993	0.380783	0.455516	0.377224	0.231317	0.202847	0.227758	0.170819	0.224199	0.170819	0.323547	0.540925
	gi|20466066|gb|AY096798|R21889	0.468571	0.609143	0.0651429	0.0948571	0.144571	0.125143	0.092	0.06	0.0731429	0.110286	0.1	0.168571	0.06	0.175952	0.609143
	gi|42468209|gb|BX820499|GSLTPGH40ZG09	0.448604	0.604695	0.140863	0.180203	0.166244	0.137056	0.135152	0.0482233	0.0387056	0.0793147	0.113579	0.155457	0.0387056	0.187341	0.604695
	gi|42467781|gb|BX821710|GSLTSIL66ZG03	0.369412	0.569412	0.0658824	0.0823529	0.207059	0.249412	0.0941176	0.296471	0.0517647	0.148235	0.0423529	0.251765	0.0423529	0.202353	0.569412
	gi|116294370|gb|EF011018|EF011018	0.301771	0.397998	0.0731332	0.0554273	0.0854503	0.0931486	0.0700539	0.0484988	0.0315627	0.0685142	0.0446497	0.156274	0.0315627	0.118873	0.397998
	gi|42467949|gb|BX819090|GSLTFB45ZC04	0.281288	0.380316	0.0334143	0.113001	0.0965978	0.0589307	0.0959903	0.0309842	0.0261239	0.127582	0.0874848	0.12819	0.0261239	0.121659	0.380316
	Oryza sativatranscript coverage for human and pig samples
	Transcript	SRR346516	SRR346517	SRR346518	SRR346519	SRR445991	SRR445992	SRR445993	SRR445994	SRR445995	SRR445996	SRR445997	SRR445998	Min	Avg	Max
	LOC_Os09g01000.1|PACid:21927387	0.936027	0.915825	0.508417	0.481482	0.659933	0.905724	0.808081	0.306397	0.52862	0.781145	0.59596	0.86532	0.306397	0.691077	0.936027
	LOC_Os12g39930.1|PACid:21936038	0.282828	0.328283	0.217172	0.272727	0.176768	0.0959596	0.267677		0.131313	0.141414	0.131313	0.161616	0.0959596	0.200643	0.328283
	LOC_Os09g00999.1|PACid:21924714	0.229287	0.250482	0.0655106	0.0481696	0.117534	0.129094	0.0809249	0.111753	0.0597302	0.121387	0.071291	0.071291	0.0481696	0.113038	0.250482
	LOC_Os05g22840.1|PACid:21943725	0.187984	0.176357				0.0445736		0.0387597	0.0426357	0.0348837		0.0600775	0.0348837	0.0836102	0.187984
	LOC_Os01g57968.1|PACid:21906168	0.185792	0.363388						0.0519126		0.240437			0.0519126	0.210383	0.363388
	LOC_Os04g16770.1|PACid:21892607	0.182674	0.209981	0.0235405		0.019774					0.0461394			0.019774	0.0964218	0.209981
	LOC_Os10g21192.1|PACid:21883905	0.181733	0.200565				0.0178908		0.0404896		0.0188324			0.0178908	0.0919021	0.200565
	LOC_Os02g49555.1|PACid:21919032	0.162465	0.070028				0.131653	0.0868347	0.0504202				0.0784314	0.0504202	0.0966387	0.162465
	LOC_Os08g35420.1|PACid:21890622	0.161017	0.254237											0.161017	0.207627	0.254237
	LOC_Os08g15264.1|PACid:21889722	0.160643	0.172691											0.160643	0.166667	0.172691
	LOC_Os02g50650.1|PACid:21924402	0.15873									0.0571429			0.0571429	0.107937	0.15873
